# Supplementary material for: Genetic analysis using targeted next-generation sequencing of sporadic Chinese patients with idiopathic dilated cardiomyopathy
Source: J Transl Med. 2021 May 3;19:189. doi: 10.1186/s12967-021-02832-3 (PMC8091742; doi:10.1186/s12967-021-02832-3)
Supplement: Supplementary file 4 — Additional file 4: Table S2. List of all detected variants of DCM related genes. [file 12967_2021_2832_MOESM4_ESM.xlsx]

## Sheet: Sheet1
Table S2: list of all detected variants of DCM related genes.
Patient NO.	DCM-related gene variants	ACMG criteria	nucleotide change	protein change	location
1	TTN	PVS+PM2, likely pathogenic	c.59403_59404del	p.Asp19801fs	NM_133378:exon267
	SCN5A	PM2,VUS	c.3464C>T	p.Pro1155Leu	NM_198056:exon19
	SYNE1	/,VUS	c.14423C>T	p.Thr4808Met	NM_182961:exon78
2	NEBL	PM2,VUS	c.798+7T>A	/	NM_006393:exon8
	DSC2	PM2,VUS	c.1663+9T>C	/	NM_024422:exon11
	PRDM16	/,VUS	c.488C>T	p.Ala163Val	NM_022114:exon4
3	BAG3	PM2+PM4,VUS	c.1519delG	p.Val507Serfs*59	NM_004281:exon4
	OBSCN	/, VUS	c.23548C>T	p.Arg7850Trp	NM_001271223:exon105
	SYNM	/,VUS	c.2888G>A	p.Arg963His	NM_145728.2:exon4
	DMD	/,VUS	c.5485C>G	p.Gln1829Glu	NM_004006:exon39
	CASQ2	/,VUS	c.299C>T	p.Ala100Val	NM_001232:exon2
	SYNE1	/,VUS	c.9807+5C>T	/	NM_182961:exon61
4	FLT1	PM2+PP3,VUS	c.365C>A	p.Ser122Tyr	NM_002019:exon3
	DMD	PM2,VUS	c.7544C>T	p.Ala2515Val	NM_004006:exon52
	OBSCN	PP3,VUS	c.14801A>C	p.Asp4934Ala	NM_052843:exon55
	DSC2	PP3,VUS	c.2497C>T	p.Arg833Cys	NM_004949:exon15
	TTN	PP3,VUS	c.80402G>T	p.Gly26801Val	NM_133378:exon279
	TTN	/,VUS	c.44283G>T	p.Lys14761Asn	NM_133378:exon222
	TTN	/,VUS	c.37247C>T	p.Ser12416Leu	NM_001267550:exon180
	TTN	/,VUS	c.14672A>T	p.Asp4891Val	NM_133379:exon46
5	TTN	PVS+PM2,likely pathogenic	c.37404delT	p.N12468fs*11	NM_133378:exon194
	DOLK	/,VUS	c.1000A>T	p.Thr334Ser	NM_014908:exon1
	SYNE1	/,VUS	c.21040-6G>A	/	NM_182961:exon115
	ANKRD1	BS1+BP4+PP,VUS	c.197G>A	p.Arg66Gln	NM_014391:exon2
6	LAMA2	PP3,VUS	c.3616A>G	p.Thr1206Ala	NM_000426:exon25
	SYNE1	/,VUS	c.8339T>C	p.Leu2780Pro	NM_182961:exon54
	SYNE1	/,VUS	c.7996C>A	p.Gln2666Lys	NM_182961:exon52
	SYNE1	/,VUS	c.7174G>A	p.Val2392Met	NM_182961:exon48
	LAMA4	/,VUS	c.4880C>T	p.Ser1627Phe	NM_001105206:exon35
	TTN	/,VUS	c.66338A>G	p.Gln22113Arg	NM_133378:exon275
	TTN	/,VUS	c.14005G>A	p.Glu4669Lys	NM_133378:exon48
7	TTN	PVS+PM2,likely pathogenic	c.78064C>T	p.Arg26022*	NM_133378:exon275
	TTN	PP3,VUS	c.39143C>T	p.Thr13048Met	NM_133378:exon200
	NEBL	PM2,VUS	c.798+7T>A	/	NM_006393:exon8
	NEBL	PM2+PP3,VUS	c.794G>T	p.Ser265Ile	NM_006393:exon8
	SCN5A	/,VUS	c.1891-8G>C	/	NM_198056:exon13
8	TTN	/,VUS	c.10537T>C	p.Phe3513Leu	NM_001267550:exon45
9	RBM20	PM1+PM2+PM5+PM6+PP3,likely pathogenic	c.1912C>T	p.Pro638Ser	NM_001134363 exon9
	TTN	PM2,VUS	c.30118G>T	p.Val10040Leu	NM_133378:exon141
	TTN	BP7+PM2,VUS	c.83772T>C	p.Tyr27924Tyr	NM_133378:exon285
10	TTN	PVS+PM2,likely pathogenic	c.37501G>T	p.Glu12501*	NM_133378:exon194
	TTN	PP3,VUS	c.89303C>T	p.Pro29768Leu	NM_133378:exon297
	OBSCN	PM2+PP3,VUS	c.8554C>T	p.Arg2852Trp	NM_052843:exon32
	OBSCN	/,VUS	c.11453C>T	p.Thr3818Met	NM_052843:exon43
	TPM1	PM2,VUS	c.238G>A	p.Asp80Asn	NM_001018004:exon2
	FLNC	/,VUS	c.3055G>A	p.Gly1019Ser	NM_001458:exon20
11	CHRM2	PM2,VUS	c.1-63776C>T	/	NM_001006626 exon3
	SYNE1	PM2,VUS	c.26093C>T	p.Thr8698Met	NM_182961:exon144
12	OBSCN	PM2+PP3,VUS	c.17533-8G>A	/	NM_052843:exon72
	OBSCN	/,VUS	c.8827G>A	p.Ala2943Thr	NM_052843:exon33
	LAMA2	PM2,VUS	c.5500G>A	p.Glu1834Lys	NM_000426:exon38
13	OBSCN	PM2+PP3,VUS	c.6943C>T	p.Arg2315Trp	NM_052843:exon26
	OBSCN	PP3,VUS	c.25367-1G>C	/	NM_001271223:exon108
	OBSCN	/,VUS	c.7087G>T	p.Ala2363Ser	NM_052843:exon26
	TTN	PM2,VUS	c.33476G>T	p.Arg11159Leu	NM_133378:exon174
	SYNM	/,VUS	c.4079C>T	p.Ser1360Leu	NM_145728.2:exon4
	DSC2	PM2+BP7,VUS	c.1206C>T	p.Gly402Gly	NM_004949:exon9
14	TTN	PM2,VUS	c.10649G>A	p.Arg3550Gln	NM_133379:exon46
	FLNC	PM2,VUS	c.8122G>A	p.Val2708Ile	NM_001458:exon48
	FLNC	/,VUS	c.2050G>C	p.Val684Leu	NM_001458:exon13
	SYNE1	/,VUS	c.8557A>G	p.Thr2853Ala	NM_182961:exon55
15	TTN	PVS+PM2,likely pathogenic	c.46165C>T	p.Gln15389*	NM_133378:exon228
	TTN	/,VUS	c.80419C>T	p.Arg26807Cys	NM_133378:exon279
	TTN	BP7+PM2,VUS	c.56175C>T	p.Asp18725Asp	NM_133378:exon256
	SYNE1	/,VUS	c.24815G>A	p.Arg8272Gln	NM_182961:exon137
	SYNE1	BP4+PM2,VUS	c.12736A>G	p.Met4246Val	NM_182961:exon77
16	/	/
17	TTN	PM2,VUS	c.13865A>T	p.Tyr4622Phe	NM_133379:exon46
	FLNC	/,VUS	c.3790+5G>A	/	NM_001458:exon21
18	TTN	PVS+PM2,likely pathogenic	c.47474delG	p.Gly15825Alafs*30	NM_133378:exon233
	RBM20	/,VUS	c.1429+10G>T	/	NM_001134363:exon4
19	DSP	PM2,VUS	c.4437A>C	p.Lys1479Asn	NM_004415:exon23
	OBSCN	PP3,VUS	c.16262C>T	p.Pro5421Leu	NM_052843:exon62
	OBSCN	PP3,VUS	c.23081G>A	p.Ser7694Asn	NM_001271223:exon112
20	OBSCN	PM2+PP3,VUS	c.22387C>T	p.Arg7463Trp	NM_001271223:exon97
	PRDM16	PM2,VUS	c.3524G>A	p.Cys1175Tyr	NM_022114:exon16
	TTN	PM2,VUS	c.39320G>A	p.Ser13107Asn	NM_133378:exon201
	TTN	PP3,VUS	c.92692C>T	p.Arg30898Cys	NM_133378:exon306
	TTN	/,VUS	c.96155G>A	p.Arg32052His	NM_133378:exon307
	SYNM	PP3,VUS	c.2089A>G	p.Met697Val	NM_145728:exon4
	SYNE1	BP4+PM2,VUS	c.6204T>G	p.Asp2068Glu	NM_182961:exon42
21	MYH6	PP3+PM2,VUS	c.3139C>T	p.Arg1047Cys	NM_002471:exon24
	LAMA2	PP3,VUS	c.8842G>A	p.Gly2948Ser	NM_000426:exon62
	PRDM16	/,VUS	c.1702G>A	p.Gly568Ser	NM_022114:exon9
22	FLNC	PVS+PM2,likely pathogenic	c.2681delC	p.Lys895Arg fs*27	NM_001127487:exon18
23	TNNT2	PS3+PM1+PM2+PM4,pathogenic	c.650_652del	p.217_218del	NM_000364:exon13
	PKP2	PM2,VUS	c.314C>T	p.Pro105Leu	NM_004572:exon2
	TTN	PM2,VUS	c.77261G>A	p.Arg25754His	NM)133378:exon275
	TTN	BP7+PM2,VUS	c.40653T>C	p.Leu13551Leu	NM_133378:exon207
	OBSCN	PM2,VUS	c.18316G>A	p.Val6106Ile	NM_052843:exon76
	DMD	BP7+PM2,VUS	c.1059G>A	p.Ser353Ser	NM_004006:exon10
	FHOD3	/,VUS	c.2090G>A	p.Arg697Gln	NM_001281740:exon17
24	TTN	PVS+PM2,likely pathogenic	c.77304_77307del	p.Glu25770His fs*9	NM_133378:exon275
	DSG2	PP1+PP3,VUS	c.1592T>G	p.Phe531Cys	NM_001943:exon11
	DOLK	PM2,VUS	c.1612G>T	p.Ala538Ser	NM_014908:exon1
	DMD	PM2,VUS	c.1360A>C	p.Asn454His	NM_004006:exon12
	PKP2	PM2,VUS	c.2146-3C>T	/	NM_004572:exon11
	MYPN	PP3,VUS	c.2540G>T	p.Gly847Val	NM_032578:exon11
	TTN	PP3,VUS	c.37856G>A	p.Gly12619Asp	NM_133378:exon195
	TTN	BP7+PM2,VUS	c.96816G>C	p.Arg32272Arg	NM_133378:exon307
